# Supplementary material for: Non-Pharmacological Interventions for Type 2 Diabetes in People Living with Severe Mental Illness: Results of a Systematic Review and Meta-Analysis
Source: Int J Environ Res Public Health. 2024 Mar 30;21(4):423. doi: 10.3390/ijerph21040423 (PMC11049919; doi:10.3390/ijerph21040423)
Supplement: Supplementary file 1 [file ijerph-21-00423-s001.zip]

Archive with 1 entries (1 files):
- ijerph-2923218-supplementary.pdf
